# Supplementary material for: Total oxylipin concentrations in NIST SRM 1950 plasma compared to fresh and commercially obtained human plasma
Source: J Lipid Res. 2026 Mar 2;67(4):101011. doi: 10.1016/j.jlr.2026.101011 (PMC13068541; doi:10.1016/j.jlr.2026.101011)
Supplement: Supplemental Table S1 [file mmc1.xlsx]

## Sheet: Supplemental Table S1
Table S1: Levels of oxylipins following lipid saponification (total oxylipins) in NIST standard reference material for human plasma (SRM 1950) determined in two indepentent laboratories. [nmol/L]; mean±SD
		Lab 1 (n=4)			Lab 2 (n=3)a,b			deviation relative to lab 1 [%]
								<50% dev.
								50–100% dev.
multiple hydroxylated-FA	5,15-DiHETE	2.18727	±	0.313658	2.39156	±	2.07119	9.33968
	8,15-DiHETE	11.6236	±	0.31294	21.2015	±	2.82656	82.4005
	9,12,13-TriHOME	5.96482	±	0.36034	3.62051	±	0.692179	-39.3023
hydroxy-FA	9-HODE	263.502	±	8.96517	308.888	±	18.7063	17.2242
	10-HODE	10.148	±	0.4397	12.0464	±	0.910631	18.7069
	12-HODE	6.77909	±	0.582814	6.49349	±	1.65383	-4.21297
	13-HODE	394.865	±	13.6991	382.711	±	18.5867	-3.07796
	9-HOTrE	6.58339	±	0.510943	6.30248	±	0.393224	-4.26693
	13-HOTrE	11.2591	±	1.06072	7.51855	±	1.38807	-33.2226
	5-HETE	49.369	±	3.10702	60.5106	±	3.65444	22.568
	8-HETE	45.3196	±	3.56462	62.8903	±	6.55528	38.7708
	9-HETE	78.1908	±	4.6404	111.295	±	15.146	42.3381
	11-HETE	69.9117	±	6.49524	96.7895	±	9.70149	38.4455
	12-HETE	70.1088	±	4.4418	93.7708	±	8.07004	33.7504
	15-HETE	68.4267	±	4.23477	108.356	±	11.8113	58.3532
	20-HETE	3.09107	±	0.476277	2.82596	±	2.44753	-8.57643
	5-HEPE	2.45408	±	0.175148	4.66034	±	0.176332	89.9017
	9-HEPE	4.39008	±	0.0956565	5.26931	±	0.65615	20.0275
	12-HEPE	4.75472	±	0.344675	5.86059	±	0.331634	23.2585
	15-HEPE	3.73121	±	0.281405	6.99545	±	1.15985	87.4848
	18-HEPE	4.93499	±	0.372639	7.09561	±	0.270458	43.7817
	4-HDHA	5.04566	±	0.12083	7.93081	±	0.644458	57.1809
	7-HDHA	4.41805	±	0.459686	6.87433	±	0.169979	55.5967
	14-HDHA	7.37139	±	0.594856	10.6601	±	1.20875	44.6152
	17-HDHA	6.66409	±	0.389547	5.19776	±	0.841971	-22.0035
Epoxy-FA	9(10)-EpOME	95.6555	±	13.407	114.017	±	5.16496	19.1959
	12(13)-EpOME	73.794	±	8.78908	69.9221	±	2.06604	-5.24692
	8(9)-EpETrE	15.0286	±	1.3734	50.0846	±	8.45606	233.262
	11(12)-EpETrE	13.793	±	1.48784	24.4288	±	0.546176	77.1102
	14(15)-EpETrE	20.5246	±	2.54036	34.9129	±	1.25981	70.1026
	7(8)-EpDPE	2.16414	±	0.137266	3.56522	±	0.376384	64.7408
	10(11)-EpDPE	2.08646	±	0.214745	3.81798	±	0.254785	82.9883
	13(14)-EpDPE	1.65295	±	0.279871	3.63301	±	0.221547	119.789
	16(17)-EpDPE	1.67275	±	0.192734	3.14426	±	0.345744	87.9697
	19(20)-EpDPE	3.33443	±	0.343018	1.8241	±	0.346179	-45.295
vicinal dihydroxy-FA	9,10-DiHOME	26.4779	±	1.03293	20.7965	±	1.5786	-21.4571
	12,13-DiHOME	7.73899	±	0.191856	4.60545	±	0.353241	-40.4903
	5,6-DiHETrE	18.0821	±	0.597579	15.2119	±	1.09195	-15.8733
	8,9-DiHETrE	4.06432	±	0.164353	5.63622	±	0.293263	38.6754
	11,12-DiHETrE	1.36484	±	0.0614824	1.15657	±	0.117077	-15.2598
	14,15-DiHETrE	0.995943	±	0.0502945	0.97253	±	0.0815294	-2.35085
	10,11-DiHDPE	0.384176	±	0.0199978	0.382464	±	0.0226237	-0.445469
	19,20-DiHDPE	1.57773	±	0.117447	1.28416	±	0.259075	-18.6068
a the reported concentration determined in lab 2 was normalized to the external calibration of lab 1, as the standards used in lab 1 were verified acording to (Hartung et al.; Prostag Oth Lipid M (2019) 141, 22–24)
bPlasma samples were saponified according to (Mainka et al.; J. Lipid Res. (2020) 61 1424–1436) with adjusted sample volumes. In brief, 25 µL plasma were mixed with 475 µL of ice-cold isopropanol. Samples were homogenized for one minute, then placed in -80°C for one hour. The frozen samples were thawed and then centrifuged for 20 minutes at 20,000 g. The supernatant was then transferred into a 2 …
