# Supplementary material for: Total oxylipin concentrations in NIST SRM 1950 plasma compared to fresh and commercially obtained human plasma
Source: J Lipid Res. 2026 Mar 2;67(4):101011. doi: 10.1016/j.jlr.2026.101011 (PMC13068541; doi:10.1016/j.jlr.2026.101011)
Supplement: Supplemental Table S2 [file mmc2.xlsx]

## Sheet: Supplemental Table S2
Table S2: Levels of oxylipins following lipid saponification (total oxylipins) in commercial human plasmas [nmol/L]; mean±SD
		Quehenberger et al., 2018a			Mainka et al., 2020b			Kirchhoff et al., 2025c			this paper
commerical source		Normal Human Serum, Gemini Bio, West Sacramento, CA, USA			Normal Human Plasma, BioIVT (#HUMANPLK2PNN), West Sussex, UK			Human Plasma, pooled, Biowest (#S4180), Nuaillé, France			MaxSpec® Reference Plasma, Cayman Chemical (#42573), Ann Arbor, Michigan, USA
isoprostanes	5-F2t-IsoP (5-iPF2α-VI)	not reported			3.4766	±	0.0239037	92	±	19	53	±	3
prostaglandins	PGF2α	20.94	±	2.11	6.36113	±	0.900351	not reported			16	±	2
multiple hydroxylated-FA	5,15-DiHETE	58	±	8	7.31329	±	0.452393	not reported			320	±	50
hydroxy-FA	9-HODE	17146	±	3441	2842.28	±	147.339	68000	±	5700	65000	±	5800
	13-HODE	14788	±	565	4251.82	±	223.904	not reported			86500	±	8100
	9-HOTrE	566	±	156	95.0808	±	1.53654	not reported			693	±	43
	13-HOTrE	not reported			72.0793	±	44.3841	6000	±	8600	1848	±	54
	13-γ-HOTrE	244	±	17	111.213	±	11.2918	not reported			379	±	19
	5-HETrE	143	±	27	18.8011	±	0.873565	not reported			247	±	12
	8-HETrE	7057	±	1140	140.28	±	10.6532	not reported			2420	±	110
	15-HETrE	1076	±	171	156.195	±	1.25676	not reported			2150	±	78
	5-HETE	8447.45	±	579.75	433.838	±	22.7624	16000	±	1600	10900	±	1500
	8-HETE	9495.39	±	1504.95	695.605	±	62.648	not reported			10400	±	1000
	9-HETE	44523	±	1009	1008.6	±	36.9249	not reported			18900	±	2900
	11-HETE	4692	±	1011	983.454	±	108.862	not reported			16700	±	1700
	12-HETE	10988	±	1.631	880.191	±	73.9431	24000	±	3400	10200	±	1000
	15-HETE	7386	±	744	369.792	±	32.7328	23000	±	2200	10250	±	800
	tetranor-12-HETE	42.49	±	4.08	2.14002	±	0.104655	not reported			196.2	±	8.7
	5-HEPE	not reported			34.3185	±	1.95229	2000	±	240	310.5	±	7.8
	11-HEPE	335.03	±	40.59	63.3081	±	3.25216	not reported			294	±	10
	12-HEPE	not reported			123.611	±	7.68274	3900	±	420	500	±	21
	15-HEPE	not reported			106.574	±	4.57116	3400	±	440	509	±	23
	18-HEPE	300	±	40	40.3791	±	8.08253	not reported			397	±	19
	4-HDHA	872	±	142	153.204	±	1.11564	5000	±	530	1176	±	45
	7-HDHA	314	±	45	129.35	±	1.29057	3200	±	270	956	±	49
	8-HDHA	11437	±	1611	130.56	±	1.89223	not reported			1219	±	45
	10-HDHA	64.5	±	10.7	137.837	±	0.0988554	not reported			1037	±	46
	11-HDHA	1701	±	311	219.232	±	0.537318	not reported			1702	±	93
	13-HDHA	670	±	109	176.222	±	10.5177	not reported			1219	±	55
	14-HDHA	1460	±	206	138.362	±	0.313227	4200	±	740	1003	±	11
	16-HDHA	1046	±	144	140.916	±	5.80439	not reported			1308	±	59
	17-HDHA	1889	±	297	150.809	±	1.98097	4600	±	620	1342	±	41
	20-HDHA	1393	±	84	207.665	±	2.79974	not reported			1927	±	44
epoxy-FA	9(10)-EpOME	19275	±	857	244.462	±	102.317	not reported			771	±	28
	12(13)-EpOME	23762	±	1515	232.244	±	77.6166	520	±	110	424	±	22
	8(9)-EpETrE	8719	±	1600	35.5576	±	12.7085	not reported			14.6	±	1.5
	14(15)-EpETrE	90.3	±	10	71.3604	±	24.1702	140	±	48	14.4	±	0.93
	14(15)-EpETE	6405	±	469	6.14786	±	1.9166	not reported			< 1,0
vicinal dihydroxy-FA	9,10-DiHOME	27.07	±	1.45	41.0865	±	1.8499	not reported			670	±	11
	12,13-DiHOME	10.27	±	1.17	30.449	±	1.20634	75	±	5.2	242	±	5.1
	8,9-DiHETrE	14.37	±	3.1	2.92575	±	0.365151	not reported			3.3	±	0.21
	14,15-DiHETrE	11.91	±	0.4	1.0038	±	0.0566346	10	±	0.8	3.82	±	0.19
a Quehenberger et al.; J. Lipid Res. (2018) 59(12) 2436–2445 b Mainka et al.; J. Lipid Res. (2020) 61(11) 1424–1436 c Kirchhoff et al.; Mol. Nutr. Food Res. (2025) 69 e202400716
